# Supplementary material for: Italian Version of the Pittsburgh Rehabilitation Participation Scale: Psychometric Analysis of Validity and Reliability
Source: Brain Sci. 2021 May 13;11(5):626. doi: 10.3390/brainsci11050626 (PMC8153139; doi:10.3390/brainsci11050626)
Supplement: Supplementary file 1 [file brainsci-11-00626-s001.zip]

Archive with 1 entries (1 files):
- brainsci-1174557-supplementary.pdf
